# Supplementary material for: Transcriptional programming using engineered systems of transcription factors and genetic architectures
Source: Nat Commun. 2019 Oct 21;10:4784. doi: 10.1038/s41467-019-12706-4 (PMC6803630; doi:10.1038/s41467-019-12706-4)
Supplement: Supplementary file 3 — Supplementary Software 1 [file 41467_2019_12706_MOESM3_ESM.zip]

Archive with 22 entries (19 files):
- Supplementary Software/
- Supplementary Software/XsInputsRec.m
- __MACOSX/
- __MACOSX/Supplementary Software/
- __MACOSX/Supplementary Software/._XsInputsRec.m
- Supplementary Software/AdditionalTFContribution4.m
- __MACOSX/Supplementary Software/._AdditionalTFContribution4.m
- Supplementary Software/TFCombinationsCount.m
- __MACOSX/Supplementary Software/._TFCombinationsCount.m
- Supplementary Software/TFinputsRec.m
- __MACOSX/Supplementary Software/._TFinputsRec.m
- Supplementary Software/Installation Guide.docx
- __MACOSX/Supplementary Software/._Installation Guide.docx
- Supplementary Software/AdditionalTFContribution3.m
- __MACOSX/Supplementary Software/._AdditionalTFContribution3.m
- Supplementary Software/LICENSE.htm
- __MACOSX/Supplementary Software/._LICENSE.htm
- Supplementary Software/GetTFsets.m
- __MACOSX/Supplementary Software/._GetTFsets.m
- Supplementary Software/readme.docx
- __MACOSX/Supplementary Software/._readme.docx
- __MACOSX/._Supplementary Software
