# Supplementary material for: Transcriptional programming using engineered systems of transcription factors and genetic architectures
Source: Nat Commun. 2019 Oct 21;10:4784. doi: 10.1038/s41467-019-12706-4 (PMC6803630; doi:10.1038/s41467-019-12706-4)
Supplement: Supplementary file 3 — Supplementary Software 1 [file 41467_2019_12706_MOESM3_ESM.zip › Supplementary Software/XsInputsRec.m]

function [A,B,C,D,E,F,G] = XsInputsRec()

    diag = zeros(7,7);
    A = diag; C = diag; G = diag; B = diag;
    D = diag; E = diag; F = diag;
    
    D(2,2) = 1; 
    E(6,3) = 1; E(5,5) = 1; E(6,6) = 1;

    [a,b,c,d,e,f,g] = TFinputsRec();

    A = A + a;
    B = B + b;
    C = C + c;
    D = D + d;
    E = E + e;
    F = F + f;
    G = G + g;
    
end
