# Supplementary material for: Transcriptional programming using engineered systems of transcription factors and genetic architectures
Source: Nat Commun. 2019 Oct 21;10:4784. doi: 10.1038/s41467-019-12706-4 (PMC6803630; doi:10.1038/s41467-019-12706-4)
Supplement: Supplementary file 4 — Supplementary Data 1 [file 41467_2019_12706_MOESM4_ESM.xlsx]

## Sheet: Cloning-Building Primers
Primers used in this work
Primer Name	Purpose	Sequence
XA SER	GFP operator cassette	CACCGGAGGCTTTCGTCTTCACCTCGAGAATTGTTTGACA
CORE TR6 FOR	GFP operator cassette	CACCTCGAGAATTGTTTGACATTTTAAGCGCTTAAAATTATAATTCGTGCACTTCGTGC
PROX TR6 FOR RJ	GFP operator cassette	TATAATTCGTGCACTTCGTGCAATTTTAAGCGCTTAAAATTGGACTGCTTGCACCTGAGC
RJ10 CLV REV 3	GFP operator cassette	GGACTCATCAGAACGGGAAGCACACCCGTTGAGCGCTCAGGTGCAAGCAGTC
RJ10 3 HP LONG	GFP operator cassette	GTTAAACAAAATTATTTGTAGAGGCGCTTTCGTCCTCACGGACTCATCAGAACGGGAAG
GRP RBS RJ10 REV	GFP operator cassette	CCTTTCTCCTCTTTAATGAATTCTGTGCTCAGTTAAACAAAATTATTTGTAGAGGCGC
LINP2 FOR LONG	GFP vector	CTGAGCACAGAATTCATTAAAGAGGAGAAAGGTACCATGA
LINP1 REV LONG	GFP vector	CAATTCTCGAGGTGAAGACGAAAGCCTCCGGTGCC
RFCAS F1	GFP operator cassette	GTTTGCTCCTCTACAAAACAGACCTTAAAACCCTAAAGTTGACA
RFCAS F2 6	GFP operator cassette	CAGACCTTAAAACCCTAAAGTTGACATTTTAAGCGCTTAAAATGATACTATATAGTGAA
RFCAS F3 C1P6	GFP operator cassette	GCGCTCACAATGATACTATATAGTGAACAAGGAATTTTAAGCGCTTAAAATTGATTC
RFCAS F4 P6	GFP operator cassette	AGGAATTTTAAGCGCTTAAAATTGATTCCTGTTAGGATCAGCTGTCACCGGATG
RFCAS R4	GFP operator cassette	CGGACTCATCAGACCGGAAAGCACATCCGGTGACAGCTGATCCTAAC
RFCAS R3	GFP operator cassette	GGTTAAACAAAATTATTTGTAGAGGCTGTTTCGTCCTCACGGACTCATCAGACCGGAAAG
RFCAS R2	GFP operator cassette	TGTCGAGTTTCTCCTCTTTGAGGTTAAACAAAATTATTTGTAGAGGCTG
RF2GF CAS R1	GFP operator cassette	CAACTCCAGTGAAAAGTTCTTCTCCTTTGCTCATGTCGAGTTTCTCCTCTTTGAGG
GFP 4 RF EX F	GFP gene	ATGAGCAAAGGAGAAGAACTTTTCACTGGAGTTG
GFP 4 RF EX REV	GFP gene	TTGCCCGAGCTTGCGAGGGTGCTACACGCCTCCCGTGGGGAAAAAATC
RBS REV TONB	RbsR for circuit	TAGTCAAAAGCCTCCGGTCGGAGGCTTTTGACTCTAAGCCGAACCGCGTTCCATCA
RBS CAS R1	RbsR for circuit	CTCTGCGACATCGTATAACGTTACTGGTTTCACGTCGAGTTTCTCCTCTTTGAGG
RBS FOR	RbsR for circuit	GCGGGAAAAAGTGGAAGCGGCGATGGCGGAGCTCAATTACATTCCCAAC
TONB XTN LINP1	RbsR for circuit	TTCAGCGATTTGCCCGAGCTTGCGAGGGTGCTACTAGTCAAAAGCCTCCGGTCGGAGG
LINP1 FOR	GFP vector	GTAGCACCCTCGCAAGCTCGGGCAAATCGCTGAATATTC
YQR INS FOR	GalR/CelR insert	TCGCTGAGTATGCAGGTGTCTCTTATCAGACCGTTTCCCGTGTGGTGAACCAGGCCAGC
SUG INS REV	GalR/CelR insert	GTGAGCTAACTTACATTAATTGCGTTGAACAGGAGTCCAAGCCAATTCTCGTGTACA
FRUR FOR	FruR insert Chimera	TATCGCCGCGGCGTGCTCAGCCGTAGCTAACTGGTGAAAAGAAAAACCACCCTGGCGCCC
GALS FOR	GalS insert Chimera	GCGATCACTAACTCAACAAATCAGGCGATGTAACTGGTGAAAAGAAAAACCACCCTGGCGCCC
V23F	pLac empty vector	GGTGAACCAGGCCAGCCACGTTTCTG
V23R	pLac empty vector	CAGAAACGTGGCTGGCCTGGTTCACC
GALS REV	GalS insert chimera	GGGCGCCAGGGTGGTTTTTCTTTTCACCAGTTACATCGCCTGATTTGTTGAGTTAGTGATCGC
FRUR REV	FruR insert Chimera	GGGCGCCAGGGTGGTTTTTCTTTTCACCAGTTAGCTACGGCTGAGCACGCCGCGGCGATA
V967F	pLac empty vector	CTGGTGAAAAGAAAAACCACCCTGGCGCCC
LAC RHS VEC REV	pLac empty vector	AGAGACACCGGCATACTCTGCGACA
lac sug vec for	pLac empty vector	GAACAACGCAATTAATGTAAGTTAGCTCACTCATTAGGC

## Sheet: Sequencing primers
Primer Name	Purpose	Sequence
REP REV SEQUENCE	GFP	GTCTTGTAAGTCCCGTCATCTTTG
GFP SEQ FOR	GFP	GTGCAATCCATCTTGTTCAATCATGCG
GFP SEQ REV	GFP	TCTGCGATTCTGATAACAAACTAGC
RBS SEQ FOR	RbsR	GCGCCTGCGGTTGGAAGGTTATC
OR gfp REV	GFP	CGTGAGCGCAGCGAACTGAATG
RBS REV 2000	RbsR	CTGAGGACGCAGCGGATGTGATAG
TONB REV1	GFP	ATGGGTAGTTTCCTTGCATGA
CEL IO FOR 2	CelR	CTCTTCGCCGAACCCTTCTATGC
CEL IO REV	CelR	GTTCCACACCAGCGACCATG
GALR IO FV5	GalR	ACCGTTGTATTGCTCTGGACGATC
GALR IO REV	GalR	CCAAATGTCACCAGCCGGTC
GALS SEQ FOR	GalS	TAATCTCAGCGGTGCCCGAATGGCGAC
GALS SEQ REV	GalS	CCTGCTCTTTCAACGCACTCATCC
LFOLD	pLacI backbone	CTCAACGGCCTCAACCTACTACTGG
LAC SEQ REV	placI backbone	TTTATCTCTTCAAATGTAGCACCTG
PSO SEQ 3	pso backbone	ACCGTATTACCGCCTTTGAGTGAGC
PSO REV SEQ	pso backbone	GGCTTCTGATAAAGCGGGCCATG
IO rev	LacI	GAGATATTTATGCCAGCCAG
IO For	LacI	CTCCCATGAAGACGGTACGC
