# Supplementary material for: Transcriptional programming using engineered systems of transcription factors and genetic architectures
Source: Nat Commun. 2019 Oct 21;10:4784. doi: 10.1038/s41467-019-12706-4 (PMC6803630; doi:10.1038/s41467-019-12706-4)
Supplement: Supplementary file 5 — Supplementary Data 2 [file 41467_2019_12706_MOESM5_ESM.xlsx]

## Sheet: Sheet1
Operator	Repressor Variant	Mean (-) Inducer	95% CI +/-	Mean (+) Inducer	95% CI +/-2	Cohen's d	p-Value
lacO1	LacIYQR	1250.73	754	6357	1302	7.899	7.78e-07
	CelRYQR	4026.05	396	8736	527	10.09	2.3e-08
	GalRYQR	2311.43	738	6590.3	1457.7	2.12	1.24e-08
	FruRYQR	1841.18	304	4518.36	237	8.79	1.29e-15
	RbsRYQR	636.48	200	11544.5	2899.13	4.76	1.118e-07
	RbsRHQN	6465.43	941.27	8860.53	1104.54	1.17	1.89e-05
	RbsRGKR	7503.47	2912.35	13648.2	3055.27	1.41	0.000121
	GalSYQR	1460.11	318	7760.3	1473.19	4.04	2.33e-10
Ogta	LacINAR	2471.03	590.22	5992.39	678.27	9.12	3.15e-08
	GalRNAR	3098.1	456.47	4762.51	461.04	1.83	1.76e-09
Ottg	LacIHQN	1659.92	239	10829	559	35.05	1.47e-10
	CelRHQN	475.41	33.8	10865.1	406.6	32.29	8.4e-17
	GalRHQN	1441.59	233.2	4005.8	1336.7	2.39	6.2e-05
	FruRHQN	1002.46	54.57	3088.49	188.04	24.8	1.35e-08
	RbsRHQN	692.33	51.89	10695.7	1115.12	11.36	1.17e-11
	GalSHQN	1561.25	141.27	6019.7	325.7	29.23	4.51e-10
Otta	LacITAN	1588.16	610	6307.9	405	14.99	1.68e-09
	CelRHQN	8011.26	1027	9900.59	1071.56	1.61	0.00051
	CelRTAN	1402.5	321.1	12170.9	931.63	22.74	1.21e-09
	CelRHTK	6452.3	842.26	8791.49	566.1	2.92	7.14e-07
	GalRTAN	1078.6	278.76	5653.5	1169.5	4.82	3.81e-08
	FruRTAN	1137.49	192.4	4559.6	416	14.6	1.15e-09
	RbsRHQN	6936.9	453	9338.52	1327	1.65	4.62e-05
	RbsRTAN	3221.1	1600	13918.8	758.2	7.66	3.43e-12
	GalSTAN	5127.2	487	7559.6	492	4.45	2.79e-10
Ogac	LacIGKR	1895.8	290.9	12162.6	2034	11.63	3.08e-06
	CelRGKR	1639.05	387	17312	1278	14.88	1.54e-14
	GalRGKR	8704.8	1843.7	13410.3	2240.9	1.57	3.32e-05
	RbsRGKR	2161.67	1164.56	18117.4	1390.97	20.47	1.64e-11
	GalSGKR	3829.46	525.7	8618.7	1581.4	6.7	1.91e-05
Octt	LacIHTK	3934	366	12820	2961	6.931	4.57e-05
	CelHQN	9858.3	1313	15153	2134	2.68	2.96e-06
	GalRHTK	5934.18	829.72	11990	1816	2.93	5.19e-09
	RbsRHTK	6243.1	1535.7	12356.8	2151.6	2.23	1.49e-07
	GalSHTK	7354.4	1659	13612.3	1610	6.3	8.27e-07
Oagg	LacIKSL	1117.8	142.48	10829.3	1227.6	18.29	3.46e-07
	CelRKSL	309	105.9	8082.18	2560.1	3.84	9.99e-07
	GalRKSL	1138.3	234.5	3702.7	1367.3	4.3	0.00041
	FruRKSL	492.4	54.3	2764.58	124.5	38.94	6.1e-11
	RbsRHTK	7048.51	817	8443.8	549.1	1.88	0.00024
	RbsRKSL	2021.19	484.96	8700.18	2306.95	6.6	4.21e-05
	GalSKSL	7433.57	1299.2	10958.5	1991	1.87	0.00015
