# Supplementary material for: Transcriptional programming using engineered systems of transcription factors and genetic architectures
Source: Nat Commun. 2019 Oct 21;10:4784. doi: 10.1038/s41467-019-12706-4 (PMC6803630; doi:10.1038/s41467-019-12706-4)
Supplement: Supplementary file 7 — Source Data [file 41467_2019_12706_MOESM7_ESM.xlsx]

## Sheet: Cover Sheet
	Source Data:
	Transcriptional programming using engineered systems of transcription factors and genetic architectures
	Ronald et al.

## Sheet: Fig 5a
GFP/OD600 (au)
IA(5) No iptg	ia(5) yes iptg
26257.5	2934.39
22200	3045.5
21026.7	2178.48
25228.4	2546.93
21388.1	1842.21
22969.5	1875.33

## Sheet: Fig 5b
GFP/OD600 (au)
no ligand	IPTG only	Cel only	Cel and IPTG
124.3	824.277	1302.19	17132.3
201.998	952.928	2037.43	15737.2
240.9	1109.45	1833.58	18853.4
81.4025	1060.57	1830.56	15547.6
156.027	816.997	2276.57	17712.8
150.471	1029.95	1367.72	14487.3
144.013	846.68	1777.52	16126.8
214.403	1168.59	1633.66	14380.5
197.545	1289.16	1775.84	16920
156.622	1111.37	1889.86	13816.6
130.94	765.776	1687.13	16280.4
157.244	862.27	1669.13	14090.9
113.868	682.179	1715.82	12233.4
145.258	607.612	1226.56	16814.6
165.52	1394.06	1917.13	13385.1
179.123	633.604	1881.06	16193
116.621	906.144	1370.42	17473.9
133.817	1285.97	1330.93	14095.8

## Sheet: Fig 5c
GFP/OD600 (au)
No inducer	10mM IPTG	Cellobiose	BOTH
11041.7	29426.1	22014.9	31954.1
10585.7	25082	20422.2	32734.9
9486.3	20882.7	20097.6	33234.4
10706	25645.9	20188.3	30309.7
10232.6	26179	20109.4	31960.8
10631.4	26040.3	20355.8	29622.7
13620.6	27353.3	21993.2	23826.4
9691.05	23548.4	19832.1	31718.4
10135.8	24595.3	19450.3	32394.8
10719	24222.2	20552.6	32886.5
10120.3	24645.1	21892.5	32471.6
10025.5	25048.9	20341.2	31053.8

## Sheet: Fig 5d
GFP/OD600 (au)
No ligand	-Ribose, +IPTG	+Ribose, -IPTG	Both
49.9646	434.654	364.774	10236.1
41.834	357.377	346.635	9941.9
73.0477	352.576	377.058	13277.8
30.3945	370.827	356.066	8889.97
52.6101	323.248	354.222	11275.1
53.5541	343.952	309.179	10939.2
56.3308	479.804	311.236	11151.5
43.8802	310.492	335.732	8843.86
57.287	319.463	331.165	12057.5
49.3108	379.277	371.859	11744.3
59.7477	450.195	316.428	9299.26
43.0391	297.357	271.645	12727
67.3686	402.459	333.923	11751.1
42.6012	352.956	302.108	11503.2
55.3941	297.279	396.488	10025.3
50.6779	577.287	329.307	11447.3
53.1959	276.659	433.407	11371
49.1282	318.108	358.264	11791.3

## Sheet: Fig 6a
GFP/OD600 (au)
gal Tan none	gal tan + fucose	gal tan Fucose + 1mM	gal tan Fucose + 10mM IPTG
814.166	16176.3	12612.4	1650.47
777.104	16033.1	13562.4	1515.78
771.329	15511.8	14449.4	1644.86
908.665	14774.1	12101.3	1661.5
791.373	15313.6	14118.3	1643.55
803.128	15621.6	13808.3	2364.01

## Sheet: Fig 6b
GFP/OD600 (au)
-BOTH	"-Fucose, +IPTG"	+Fucose, -IPTG	1mM IPTG + Fucose	10mM IPTG + Fucose
472.76	2846.88	3740.08	15073.5	2078.64
524.987	2650.96	3517.78	11198.7	3341.99
400.668	2493.99	2623.45	9200.33	1448.47
421.763	3311.97	1492.12	17764.4	3828.89
483.142	3476.87	2110.04	11426.2	5659.99
461.716	3477.68	3298.99	13468.4	2829.07
216.144	2286.14	3787.89	12156.7
733.945	2408.68	3225.89	14174.8
484.159	2761.26	3427.28	9259.42
500.919	1543.79	3719.49	16635.5
487.844	4036.29	2861.89	15384.7
492.089	4843.83	3976.17	13708.5
440.856	2647.06	4317.53	10922.4
682.554	2686.96	3922.1	11944.7
491.612	2691.99	2610.34	9674.79
385.467	2314.62	6025.12	20388.3
620.131	2560.68	1279.7	13274.9
584.461	2729.09	3916.31	19718.2

## Sheet: Fig 6c
GFP/OD600 (au)
No ligand	"- Fucose, + Ribose"	"+Fucose, 1 Ribose"	+Fucose, +Ribose	Fucose, Ribose, 10mM IPTG	Fucose, Ribose, 1mM IPTG
114.026	357.639	1939.09	16613.4	2732.74	6081.84
56.9992	617.991	726.919	9429.74	2310.76	5313.78
95.7438	440.865	798.715	11003.2	2921.18	6297.97
93.691	372.294	1293	11126.7	1926.78	7268.43
94.4243	833.942	917.489	11417	2116.58	7944.34
58.7507	265.797	1778.42	14500.6	1716.12	8567.18
54.7074	394.861	748.435	12022.2	1805.84
266.609	382.381	1747.43	11780.8	1589.13
161.255	455.584	749.026	12237.5	3687.4
73.0437	442.32	1235.76	10103.3	2518.46
87.9357	498.645	926.307	12633.2	2904.53
124.567	334.326	3109.6	19772.3	2045.42

## Sheet: Fig 7a
GFP/OD600 (au)
No inducer	IPTG	Cellobiose	IPTG, Cel	IPTG, Cel, Fru	IPTG, Fru	Cel, Fru	Fructose only
113.023	955.74	3138.65	5102.57	5664.94	1281.77	4020.45	143.848
66.5868	1151.88	2690.87	5247.36	5696.4	1336.38	3131.8	218.256
59.0112	1209.58	3081.17	5159.82	5190.86	1368.4	3149.97	152.949
71.816	1197.12	3075.53	3778.9	5158.5	1135.62	2547.9	177.798
114.208	1050.84	3018.15	6952.31	3934.02	2342.03	3401.4	228.54
68.8466	859.202	3833.77	4312.66	4919.98	1774.53	2044.41	275.353
62.5542	1062.64	4902.33	4921.54	5176.89	1529.39	3452.25	202.31
157.438	1111.55	3097.13	5926.46	5514.15	1386.06	3360.11	144.614
72.0472	1113.98	2791.47	5182.12	5246.89	1460.57	2904.15	192.133
77.6606	1203.26	3441.62	5575.53	5275.27	1614.51	3696.75	401.383
56.8423	663.533	2847.78	5359.08	5633.83	1610.49	4027.52	132.974
97.7571	840.948	3246.82	5327.71	5986.84	1809.6	3109.63	366.19

## Sheet: Fig 7b
GFP/OD600 (au)
10mM Ribose	"10mM Ribose, Cel"	"10mM Ribose, IPTG"	10mM Ribose, Both	5 rib, no inducer	5 rib, Cellobiose	5 rib IPTG	5 rib, BOTH	0 rib, no inducer	0 rib, cellobiose	0 rib, IPTG	0 rib, Both
10540.5	3510.19	3086.23	1113.67	10820.7	2012.91	2094.77	698.91	148.965	78.8505	55.8386	59.9718
10181.6	3618.92	3002.08	1085.74	10454.3	2322.85	2276.92	694.753	138.737	65.6189	46.2062	49.7395
10382.2	3813.81	2764.04	1207.4	6734.6	2337.93	2179.94	715.129	129.647	66.9025	54.0285	23.1571
10386.2	3878.5	3387.93	1296.14	8173.04	2440.59	2219.04	758.244	123.025	63.7594	66.1144	37.4866
10696.8	3919.02	3845.14	1310.54	8161.33	2332.3	2553.73	737.007	142.943	32.905	52.6802	57.7256
10421.3	3764.2	3473.47	1428.68	9980.58	2356.32	2575.84	708.063	143.672	51.9521	45.0113	40.4895
9854.79	3770.13	2922.92	1260.82	10637.4	2223.16	2331.91	660.073	130.256	63.8624	35.4919	72.1877
9494.14	3502.19	2944.01	1316.63	10468.1	2238.91	2213.71	693.584	134.337	49.7081	45.7281	48.4231
9097.29	3461.37	3534.47	1108.21	7661.56	2196.67	2154.97	617.622	138.133	60.8235	44.1575	83.8692
9858.71	3663.81	3162.37	1122.48	8654.92	2344.4	2522.48	654.453	151.131	48.1386	49.7575	37.6884
9867.38	3504.78	3506.22	1149.07	10240.7	2252.04	2558.38	657.969	142.467	55.6242	43.816	62.7405
9943.16	3619.22	3466.73	1161.98	9123.54	2304.14	2122.62	677.66	133.667	51.7474	27.349	36.1647

[truncated: 10 more sheets: Fig 7c and 7d, Fig 8, Fig S11 - b, Fig S11 - c, Fig S11-d, Fig S12, Fig S3 - P1 and P2, Fig S3 Is and I-, Fig S3 IA, Fig S6 Osym]
